# Supplementary material for: Function of Anthocyanin and Chlorophyll Metabolic Pathways in the Floral Sepals Color Formation in Different Hydrangea Cultivars
Source: Plants (Basel). 2025 Feb 28;14(5):742. doi: 10.3390/plants14050742 (PMC11901515; doi:10.3390/plants14050742)
Supplement: Supplementary file 1 [file plants-14-00742-s001.zip]

Archive with 5 entries (5 files):
- Supplementary Figure S3.jpg
- Supplementary Figure S4.png
- Supplementary Tables.xlsx
- Supplementary Figure S1.jpg
- Supplementary Figure S2.jpg
