# Supplementary material for: Function of Anthocyanin and Chlorophyll Metabolic Pathways in the Floral Sepals Color Formation in Different Hydrangea Cultivars
Source: Plants (Basel). 2025 Feb 28;14(5):742. doi: 10.3390/plants14050742 (PMC11901515; doi:10.3390/plants14050742)
Supplement: Supplementary file 1 [file plants-14-00742-s001.zip › Supplementary Tables.xlsx]

## Sheet: Supplementary Table S1
Supplementary Table S1. Summary of quality sample of RNA-seq data
Sample	Raw Reads	Clean Reads	Clean Base(G)	Error Rate(%)	Q20(%)	Q30(%)	GC Content(%)
DB1	47151968	46269196	6.94	0.03	97.09	92.19	44.79
DB2	45069370	44198912	6.63	0.02	98.06	94.49	44.7
DB3	49927790	48483080	7.27	0.03	97.27	92.62	44.85
GB1	50067184	49070646	7.36	0.03	97.15	92.26	44.83
GB2	47070512	45283606	6.79	0.03	97.06	92.2	44.8
GB3	46155992	45289512	6.79	0.03	96.97	91.95	44.59
LB1	49527194	47661984	7.15	0.03	96.91	91.92	44.86
LB2	49989924	48793622	7.32	0.03	97.12	92.23	44.59
LB3	49465364	48388884	7.26	0.03	97.21	92.46	44.43

## Sheet: Supplementary Table S2
		Supplementary Table S2. Summary of transcript and unigenes distribution, number and length
Type	Number	Mean Length	N50	N90	Total Bases
Transcript	201506	1030	1703	419	207549719
Unigene	105743	1317	1890	599	139251762
distribution	Transcript	Unigene
200~300	38680	2179
300~400	27439	7924
400~500	18000	10807
500~600	13553	10431
600~700	10726	8460
700~800	8891	6754
800~900	7683	5707
900~1000	6575	4614
1000~1100	5713	3931
1100~1200	5435	3648
1200~1300	5010	3304
1300~1400	4588	3030
1400~1500	4084	2691
1500~1600	3876	2599
1600~1700	3600	2401
1700~1800	3423	2268
1800~1900	3111	2095
1900~2000	2771	1881
>=2000	28341	21019

## Sheet: Supplementary Table S3
			Supplementary Table S3. Summary of annotation results
Database	Number of Genes	Percentage (%)
KEGG	45473	43
Nr	59231	56.01
SwissProt	43012	40.68
TrEMBL	59267	56.05
KOG	35055	33.15
GO	51107	48.33
Pfam	39956	37.79
Annotated in at least one Database	60761	57.46
Total Unigenes	105743	100

## Sheet: Supplementary Table S4
Supplementary Table S4. Primer pairs used in the assay
Primer name	Sequence information
39364_qPCR_F	CTGGGTTGGTGAGGATGAGCG
39364_qPCR_R	GCAGGTCACGTGAGATACATCAGC
45077_qPCR_F	GCAACGTTTGGATGATGACCCCAC
45077_qPCR_R	CCTCGGTGTTCACTCTAAGGTTAGTTTGG
15125_qPCR_F	CTCCGTATGGGCCAACGCAATC
15125_qPCR_R	CGACGTTTCGGGTACGTGACC
50945_qPCR_F	GCTACGCTTCGTGGCCTCATTC
50945_qPCR_R	CCACCGTCCTCATCGTGTTGTTC
47581_qPCR_F	CAGGCTATGGAACTCTTACACTCGGC
47581_qPCR_R	CTCGATCGAGTAGCGCAATGTTAGTCG
46312_qPCR_F	CCTTTGGATGCCAAGGCTAGCC
46312_qPCR_R	GCACACCCCCAAGATCAGTGG
39474_qPCR_F	GCCACAGGTGTGAGCTAGTGG
39474_qPCR_R	GCCAGCTGTGGTCATGAGCTC
46471.3_qPCR_F2	GGCCTGAATACATTGTCCCTACTGAGTTC
46471.3_qPCR_R2	GGCTCCTCTAAACATGTCCTCCAAGG
47889_qPCR_F	CGAAGGTGACGATGATCTTGCCC
47889_qPCR_R	GCCCTCTGCATCAGTATAGGTTCCG
57331_qPCR_F	GAGGGCTATGGAAGAGGCTGAGG
57331_qPCR_R	CCAAGGGACACCCATCGC
56761_qPCR_F	GGGAAGTTGTCGGAGGTTTCACAG
56761_qPCR_R	CGTGCGCAGTGTCAAATCCAC
60427_qPCR_R	CTGATCATCATCAACGGCTGCTCAG
60427_qPCR_F	GCAACGACGATGTGTTCTCTTCGA
β_ACTIN_F	GCCTGCCATGTATGTTGCCATC
β_ACTIN_R	CGGAATCCAGCACAATACCAGTTG
